# Supplementary material for: Development and Reorganization of Orientation Representation in the Cat Visual Cortex: Experience-Dependent Synaptic Rewiring in Early Life
Source: Front Neuroinform. 2020 Aug 20;14:41. doi: 10.3389/fninf.2020.00041 (PMC7468406; doi:10.3389/fninf.2020.00041)
Supplement: Supplementary file 11 [file Data_Sheet_1.xlsx]

## Sheet: Sheet1
			12ori	12ori	12ori	12ori	12ori+single	12ori+single
		Neuron	1.57MCs	2.36MCs	4.72MCs	5.51MCs	1.57+3.15MCs	2.36+3.15MCs
		1	36.178	37.054	23.219	21.224	76.398	nonselective
		2	42.255	24.23	15.271	16.243	86.198	49.74
		3	24.344	18.184	22.028	22.266	84.616	nonselective
		4	17.633	27.933	28.706	27.21	70.952	97.775
		5	nonselective	31.845	38.509	40.121	nonselective	91.114
		6	nonselective	37.312	48.637	49.91	nonselective	88.655
		7	52.199	56.969	62.19	61.175	79.352	70.577
		8	64.642	65.577	64.144	62.244	76.909	80.594
		9	59.654	59.16	59.768	60.114	73.498	76.267
		10	67.361	64.728	60.327	60.599	84.247	68.308
		11	76.338	62.92	60.043	61.033	89.122	90.146
		12	nonselective	67.786	61.538	62.936	96.45	81.576
		13	nonselective	nonselective	50.133	47.244	nonselective	nonselective
		14	48.394	177.51	22.554	25.281	98.606	nonselective
		15	20.084	20.514	24.183	23.488	nonselective	nonselective
		16	22.05	19.518	19.762	17.937	78.209	nonselective
		17	14.042	15.152	19.307	17.774	73.395	60.606
		18	nonselective	19.307	5.2182	4.9934	87.79	64.016
		19	nonselective	173.31	174.79	176.6	nonselective	nonselective
		20	161.06	167.34	169.18	169.82	76.273	141.62
		21	6.229	9.3066	176.2	176.32	nonselective	70.562
		22	164.42	163.85	161	160.46	122.96	nonselective
		23	nonselective	nonselective	141.92	136.62	81.816	84.418
		24	91.75	116.05	144.18	146.66	89.137	85.51
		25	140.41	147.56	156.43	157.22	93.09	115.52
		26	158.11	153.52	164.16	165.19	nonselective	nonselective
		27	178.21	161.62	166.7	166.88	94.011	74.956
		28	173.42	169.36	168.78	170.09	nonselective	nonselective
		29	164.73	170.4	169.2	169.61	nonselective	nonselective
		30	7.0983	6.2247	179.55	180	116.19	65.268
		31	36.13	30.126	35.633	34.158	66.797	31.336
		32	34.114	34.821	42.573	42.729	51.962	72.751
		33	61.772	57.847	53.355	50.135	84.042	nonselective
		34	39.454	42.955	41.885	41.141	101.53	52.844
		35	54.366	49.054	51.703	49.598	73.094	86.983
		36	30.811	27.147	nonselective	nonselective	88.297	86.368
		37	148.38	132.59	122.55	122.06	103.36	nonselective
		38	165.01	171.56	146.34	142.74	109.9	nonselective
		39	158.68	117.53	119.64	121.45	93.383	93.446
		40	117.77	116.96	117	113.52	104.32	91.57
		41	83.788	88.334	97.764	98.909	89.486	85.057
		42	nonselective	125.53	67.361	62.595	nonselective	103.76
		43	105.23	124.07	53.399	47.338	nonselective	nonselective
		44	140.11	111.35	67.435	63.676	nonselective	93.167
		45	nonselective	102.09	98.659	94.246	96.276	nonselective
		46	103.98	109.39	112.7	113.54	92.247	99.167
		47	88.696	85.883	105.95	102.97	94.876	85.819
		48	106.42	nonselective	39.847	40.233	92.569	104.87
